# Supplementary material for: Discovery and Functional Validation of EP3 Receptor Ligands with Therapeutic Potential in Cardiovascular Disease
Source: Int J Mol Sci. 2025 May 19;26(10):4879. doi: 10.3390/ijms26104879 (PMC12112076; doi:10.3390/ijms26104879)
Supplement: Supplementary file 1 [file ijms-26-04879-s001.zip]

Archive with 1 entries (1 files):
- ijms-3609562-supplementary.pdf
